# Supplementary material for: Quantitative sonographic assessment of muscle thickness and fasciculations distribution is a sensitive tool for neuromuscular disorders
Source: PLoS One. 2023 Sep 28;18(9):e0292123. doi: 10.1371/journal.pone.0292123 (PMC10538738; doi:10.1371/journal.pone.0292123)
Supplement: S1 Data — (XLSX) [file pone.0292123.s001.xlsx]

## Sheet: Sheet1
Dx	Type	Diagnosis_Code	Age	Sex1F	Height	Weight	BMI	RL	Right1	NoDM	PreDM	DM	YearsDM	Gymw	Biceps	@1_A	BB_REST	@1_B	@1_C	BB_CONT	Biceps_CR	Biceps_FAS	FDI1_A	@1_D	FDI_REST	FDI_FAS	APB1_A	@1_E	APB_REST	@1_F	@1_G	APB_CONT	APB_CR	FAS_APB	ADM_Old	@1_H	ADM_REST	FAS_ADM	QUAD	@1_I	QUAD_REST	@1_J	@1_K	QUAD_CONT	QUAD_CR	FAS_QUAD	TA	@1_L	TA_REST
ALS		4	77	0	1.65	68	24.98	R	1	0	0	1			155	155	155	220	220	220	0.42	45	67	68	67.5	36	13	13	13	23	23	23	0.77	1	77	70	73.5	0	50	50	50	77	77	77	0.54	0	184	184	184
ALS		4	75	0	1.67	56	20.08	L	0	1	0	0			261	265	263	376	376	376	0.43	63	109	105	107	9	30	30	30	42	42	42	0.4	0	76	77	76.5	0	135	139	137	228	218	223	0.63	1	216	217	216.5
ALS		4	77	0	1.65	57	20.94	R	1	1	0	0			104	110	107	298	294	296	1.77	10	0	0	0	0	18	18	18	23	23	23	0.28	0	46	50	48	0	88	87	87.5	208	213	210.5	1.41	1	214	216	215
ALS		4	83	0	1.68	68	24.09	R	1	1	0	0			51	51	51	72	72	72	0.41	0	0	0	0	0	12	13	12.5	12	13	12.5	0	0	58	58	58	0	157	156	156.5	235	259	247	0.58	0	0	0	0
ALS		4	72	0	1.68	69	24.45	R	1	1	0	0			145	145	145	317	317	317	1.19	30	58	61	59.5	2	23	23	23	44	44	44	0.91	1	81	76	78.5	0	194	194	194	275	275	275	0.42		213	207	210
ALS		4	76	0	1.85	90	26.3	R	1	1	0	0			125	114	119.5	226	224	225	0.88	61	72	71	71.5	6	22	22	22	41	41	41	0.86	0	87	95	91	1	74	72	73	83	90	86.5	0.18	0	0	0	0
ALS		4	69	1	1.6	64	25	R	1	1	0	0			208	217	212.5	304	298	301	0.42	0	98	100	99	0	33	31	32	60	50	55	0.72	0	83	78	80.5	0	148	131	139.5	186	183	184.5	0.32	0	162	155	158.5
ALS		4	71	0	1.65	84	30.85	R	1	1	0	0			332	288	310	392	411	401.5	0.3		65	66	65.5	13	37	37	37	56	56	56	0.51	0	113	117	115	0	224	228	226	346	338	342	0.51	0	242	244	243
ALS		4	74	0	1.79	67	20.91	R	1	1	0	0			97	106	101.5	219	224	221.5	1.18	0	58	56	57	4	33	32	32.5	48	44	46	0.42	0	84	87	85.5	1	162		162	310		310	0.91	0	231	224	227.5
ALS		4	69	0	1.63	106	39.9	R	1	1	0	0			104	101	102.5	104	101	102.5	0	0	49	51	50	0	0	0	0	0	0	0	0	0	0	0	0	0	0	0	0	0	0	0	0	0	0	0	0
ALS		4	81	1	1.5	51	22.67	L	0	1	0	0			129	130	129.5	257	261	259	1	4	68	69	68.5	0	24	24	24	31	28	29.5	0.23	0	94	96	95	0	153	147	150	271	268	269.5	0.8	0	200	204	202
ALS		4	68	0	1.84	68	20.09	R	1	1	0	0			49	53	51	49	53	51	0	0	55	47	51	0	16	16	16	16	16	16	0	0	68	68	68	1	128	126	127	223	237	230	0.81	0	231	230	230.5
ALS		4	74	0	1.6	62	24.22	R	1	1	0	0			148	163	155.5	252	270	261	0.68	0	56	53	54.5	0	22	25	23.5	25	28	26.5	0.13	0	72	76	74	0	133	141	137	256	273	264.5	0.93	0	0	0	0
ALS		4	83	1	1.7	74	25.61	R	1	1	0	0			178	180	179	298	302	300	0.68	18	92	89	90.5	3	31	29	30	43	37	40	0.33	0	83	77	80	0	126	131	128.5	201	206	203.5	0.58	1	236	234	235
ALS		4	69	0	1.72	85	28.73	R	1	1	0	0			335	335	335	439	439	439	0.31	30	116	123	119.5	30	39	42	40.5	54	54	54	0.33		110	110	110	1	367	367	367	449	442	445.5	0.21		0	0	0
ALS		4	69	1	1.7	57	19.72	R	1	1	0	0			179	174	176.5	335	337	336	0.9	0	73	76	74.5	0	20	20	20		25	25	0.25	0	96	96	96	0	137	150	143.5	223	241	232	0.62	1	201	197	199
ALS		4	71	1	1.64	58	21.56	R	1	1	0	0			112	114	113	201	191	196	0.73	21	37	33	35	0	12	12	12	12	12	12	0	0	59	52	55.5	0	119	128	123.5	198	208	203	0.64	1	132	137	134.5
ALS		4	85	0	1.7	70	24.22	R	1	1	0	0			245	231	238	333	335	334	0.4	6	90	86	88	0	12	12	12	17	17	17	0.42	0	70	69	69.5	0	221	222	221.5	332	351	341.5	0.54	0	292	289	290.5
ALS		4	74	1	1.72	65	21.97	R	1	0	0	1			152	152	152	279	279	279	0.84	12	105	107	106	2	44	42	43	47	47	47	0.09	0	91	90	90.5		104	94	99	218	214	216	1.18	0	207	205	206
ALS		4	76	1	1.77	70	22.34	R	1	0	0	1	10		201	194	197.5	282	304	293	0.48	0	94	95	94.5	6	23	29	26	38	39	38.5	0.48	1	84	88	86	1	105	108	106.5	192	206	199	0.87	1	0	0	0
ALS		4	72	0	1.7	80	27.68	R	1	0	0	1	12		177	152	164.5	276	251	263.5	0.6	0	112	109	110.5	0	29	29	29	31	31	31	0.07	0	110	105	107.5	0	69	68	68.5	102	106	104	0.52	0	0	0	0
ALS		4	73	1	1.54	60	25.3	R	1	1	0	0			76		76	76		76	0	16	96	98	97	72	32	28	30	42	40	41	0.37	0	64	68	66	1	143	139	141	143	139	141	0	0	0	0	0
ALS		4	70	0	1.84	74	21.86	R	1	0	1	0			247	254	250.5	390	415	402.5	0.61	30	105	103	104	30	42	44	43	80	75	77.5	0.8		106	104	105	1	122	135	128.5	210	212	211	0.64		286	270	278
ALS		4	45	0	1.77	97	30.96	R	1	1	0	0			218	218	218	331	331	331	0.52	36	113	117	115	14	39	44	41.5	56	63	59.5	0.43	1	94	90	92	0	272	272	272	364	364	364	0.34	0	262	231	246.5
ALS		4	26	0	1.65			R	1	1	0	0			147	140	143.5	266	249	257.5	0.79	27	0	0	0	0	5	5	5	5	5	5	0	0	0	0	0	0	199	200	199.5	315	343	329	0.65	1	0	0	0
ALS		4	51	1	1.65	63	23.14	R	1	1	0	0			186	186	186	256	256	256	0.38	0	62	62	62	30	24	24	24	42	42	42	0.75		80	79	79.5		164	164	164	227	227	227	0.38	1	184	184	184
ALS		4	51	1	1.65	65	23.88	R	1	0	0	1			104	109	106.5	104	109	106.5	0	16	68	65	66.5	0	0	0	0	0	0	0	0	0	40	42	41	0	70	75	72.5	197	189	193	1.66	0	197	187	192
ALS		4	51	0	1.71	54	18.47	R	1	1	0	0			91	91	91	226	226	226	1.48	30	50	42	46	30	31	31	31	35	35	35	0.13	0	83	88	85.5	0	50	50	50	66	66	66	0.32	1	151	151	151
ALS		4	46	0	1.86	86	24.86	R	1	1	0	0			284	284	284	361	361	361	0.27	0	87	84	85.5	0	38	38	38	42	42	42	0.11	1	113	120	116.5	0	301	270	285.5	327	325	326	0.14	0	0	0	0
ALS		4	45	1	1.67	59	21.16	R	1	1	0	0			220	201	210.5	323	321	322	0.53	0	120	111	115.5	3	36	34	35	50	48	49	0.4	0	96	86	91	0	213	223	218	312	334	323	0.48	0	159	170	164.5
ALS		4	45	1	1.72	71	24	R	1	1	0	0			265	259	262	265	259	262	0	0	83	81	82	0	25	25	25	25	25	25	0	0	75	77	76	0	166	166	166	297	297	297	0.79	0	0	0	0
ALS		4	45	0	1.79	72	22.47	R	1	1	0	0			264	302	283	370	386	378	0.34	54	98	102	100	8	35	32	33.5	39	46	42.5	0.27	0	88	77	82.5	1	408	398	403					0	277	285	281
ALS		4	46	0	1.63	52	19.57	R	1	1	0	0			142	156	149	302	305	303.5	1.04	30	77	83	80	4	19	19	19	25	25	25	0.32	0	80	79	79.5	0	155	144	149.5	239	238	238.5	0.6	0	226	225	225.5
ALS		4	47	1	1.84	86	25.4	R	1		0	0			243	247	245	326	343	334.5	0.37	30	71	71	71	0	40	40	40	40	40	40	0	0	117	114	115.5	1	245	248	246.5	330	353	341.5	0.39	0	241	241	241
ALS		4	46	1	1.67	82	29.4	R	1	1	0	0			176	186	181	333	296	314.5	0.74	15	30	0	15	0	10	13	11.5	16	21	18.5	0.61	0	43	44	43.5	0	225	241	233	296	309	302.5	0.3	0	0	0	0
ALS		4	68	0	1.85	90	26.3	R	1	1	0	0			304	289	296.5	343	340	341.5	0.15	30	73	76	74.5	0	32	32	32	68	63	65.5	1.05	0	119	122	120.5	1	156	166	161	236	230	233	0.45	0	270	264	267
ALS		4	44	1	1.56	74	30.41	R	1	1	0	0			210	208	209	296	303	299.5	0.43	32	72	71	71.5	0	27	29	28	47	48	47.5	0.7	0	62	62	62	1	186	187	186.5	216	244	230	0.23	0	173	172	172.5
ALS		4	44	0	1.74	70	23.12	R	1	1	0	0			193	178	185.5	316	322	319	0.72	0	83	80	81.5	0	23	21	22	23	24	23.5	0.07	0	75	75	75	0	209	216	212.5	270	266	268	0.26	0	269	257	263
ALS		4	74	0	1.7	73	25.26	R	1	1	0	0			198	213	205.5	320	320	320	0.56	12	104	98	101	3	35	34	34.5	60	52	56	0.62	1	92	84	88	0	101	99	100	136	138	137	0.37	1	0	0	0
ALS		4	74	0	1.67	68	24.38	R	1	1	0	0			179	180	179.5	303	289	296	0.65	45	68	70	69	2	25	28	26.5	25	28	26.5	0	0	90	92	91	0	182	182	182	243	273	258	0.42	1	254	270	262
ALS		4	70	1	1.68	82	29.05	R	1	1	0	0			206	214	210	292	302	297	0.41	0	91	90	90.5	0	29	35	32	40	47	43.5	0.36	0	102	100	101	0	201	193	197	267	265	266	0.35	0	161	164	162.5
ALS		4	84	0	1.6	70	27.34	R	1	1	0	0			273	278	275.5	320	321	320.5	0.16	40	99	94	96.5	12	36	35	35.5	56	61	58.5	0.65	0	83	76	79.5	0	229	252	240.5	336	337	336.5	0.4	0	186	195	190.5
ALS		4	77	1	1.55	50	20.81	R	1	1	0	0			180	180	180	252	252	252	0.4	33	62	62	62	0	23	23	23	25	25	25	0.09	0	54	61	57.5	0	67	68	67.5	99	95	97	0.44	0	91	91	91
ALS		4	68	1	1.58	60	24.03	R	1	1	0	0			135	135	135	285	285	285	1.11	18	71	71	71	24	28	27	27.5	33	38	35.5	0.29	0	99	95	97	1	140	143	141.5	180	194	187	0.32	0	174	197	185.5
ALS		4	68	0	1.75	97	31.67	R	1	1	0	0			237	237	237	299	299	299	0.26	33	86	81	83.5	18	31	30	30.5	42	45	43.5	0.43	1	98	105	101.5	1	101	101	101	101	101	101	0	0	0	0	0
ALS		4	67	0	1.78	97	30.61	R	1	0	1	0	3		98	114	106	148	154	151	0.42	15	0	0	0	0	28	26	27	28	26	27	0	0	94	95	94.5	0	215	236	225.5	325	348	336.5	0.49	1	277	281	279
ALS		4	66	0	1.7	80	27.68	R	1	1	0	0			243	243	243	356	356	356	0.47	9	88	84	86	10	40	42	41	46	50	48	0.17	0	102	94	98	0	214	216	215	232	232	232	0.08	0	265	260	262.5
ALS		4	66	1	1.66	50	18.14	R	1	1	0	0			95	102	98.5	235	204	219.5	1.23	12	0	0	0	0	16	16	16	24	24	24	0.5	0	68	68	68	0	66	56	61	66	56	61	0	0	0	0	0
ALS		4	65	1	1.58	73	29.24	R	1	1	0	0			281	281	281	326	326	326	0.16	4	76	78	77	0	27	25	26	53	44	48.5	0.87	0	96	94	95	0	102	92	97	164	176	170	0.75	0	0	0	0
ALS		4	65	0				R	1	1	0	0			196	163	179.5	332	340	336	0.87	30	0	0	0	0	13	13	13	13	13	13	0	0	55	54	54.5	0	50	49	49.5	57	55	56	0.13	0	0	0	0
ALS		4	65	1	1.72	92	31.1	L	0	0	0	1	6		122	132	127	313	280	296.5	1.33	0	115	116	115.5	6	53	57	55	67	70	68.5	0.25		74	74	74	0	209	218	213.5	285	282	283.5	0.33	0	215	218	216.5
ALS		4	35	0	1.67	72	25.82	R	1	1	0	0			218		218	322		322	0.48	48	86	75	80.5	0	13	25	19	25	39	32	0.68	0	68	65	66.5	0	370		370	411		411	0.11	0	211	223	217
ALS		4	64	0	1.7	68	23.53	R	1	1	0	0			60	63	61.5	60	63	61.5	0	0	0	0	0	0	13	16	14.5	13	16	14.5	0	0	82	77	79.5	0	0	0	0	0	0	0	0	0	197	195	196
ALS		4	62	1	1.7	63	21.8	R	1	1	0	0			153	153	153	235	235	235	0.54	3	70	70	70	0	11	11	11	11	11	11	0	0	97	93	95	0	92	92	92	92	92	92	0	0	179	179	179
ALS		4	60	0	1.67	92	32.99	R	1	1	0	0			292	292	292	366	366	366	0.25	1	153	158	155.5	1	43	43	43	54	54	54	0.26	0	122	123	122.5	0	263	278	270.5	343	348	345.5	0.28	0	254	269	261.5
ALS		4	60	0	1.62	76	28.96	R	1	1	0	0			266	243	254.5	282	282	282	0.11	6	99	99	99	12	28	32	30	35	32	33.5	0.12	0	98	94	96	0	80	78	79	99	97	98	0.24	0	243	227	235
ALS		4	58	0	1.67	75	26.89	R	1	1	0	0			191	217	204	253	257	255	0.25	54	94	98	96	21	31	31	31	40	40	40	0.29	0	94	94	94	1	193	189	191	253	263	258	0.35	0	264	266	265
ALS		4	58	0	1.78	50	15.78	R	1	1	0	0			158	169	163.5	351	349	350	1.14	44	113	115	114	30	33	33	33	41	39	40	0.21	1	136	113	124.5	1	197	183	190	290	273	281.5	0.48	1	230	230	230
ALS		4	58	1	1.62	77	29.34	R	1	0	0	1			206	232	219	271	284	277.5	0.27	30	100	91	95.5	0	28	28	28	37	37	37	0.32	0	89	87	88	0	259	259	259	319	319	319	0.23	0	217	217	217
ALS		4	56	1	1.76	75	24.21	R	1	1	0	0			19	18	18.5	19	18	18.5	0	0	49	50	49.5	0	11	16	13.5	11	16	13.5	0	0	62	60	61	0	126	126	126	167	167	167	0.33	0	0	0	0
ALS		4	56	0	1.74	83	27.41	R	1	1	0	0			196	226	211	318	304	311	0.47	6	85	77	81	0	28	33	30.5	43	46	44.5	0.46	0	108	109	108.5	0	158	167	162.5	163	167	165	0.02	0	0	0	0
ALS		4	57	0	1.79	73	22.78	R	1	1	0	0			148	148	148	358	358	358	1.42	0	65	67	66	8	32	31	31.5	32	31	31.5	0	0	88	88	88	0	155	155	155	241	259	250	0.61	0	245	245	245
ALS		4	56	0	1.8	88	27.16	L	0	1	0	0			203	222	212.5	328	360	344	0.62	30	116	117	116.5	30	39	34	36.5	55	49	52	0.42		95	105	100	1	214	214	214	333	333	333	0.56		260	260	260
ALS		4	54	1	1.85	95	27.76	R	1	1	0	0			246	248	247	378	360	369	0.49	36	107	105	106	1	40	43	41.5	63	55	59	0.42	0	109	110	109.5	1	146	146	146	223	223	223	0.53	1	192	198	195
ALS		4	72	1	1.76	80	25.83	R	1	0	1	0			219	236	227.5	327	377	352	0.55	9	91	93	92	3	12	11	11.5	17	24	20.5	0.78		105	102	103.5		48	55	51.5	136	138	137	1.66	0	147	147	147
ALS		4	35	1	1.67	60	21.51	R	1	1	0	0			132	134	133	220	220	220	0.65	30	56	53	54.5	4	21	21	21	26	26	26	0.24	0	68	67	67.5	0	169	168	168.5	189	199	194	0.15		152	152	152
ALS		4	71	0	1.8	70	21.6	R	1	1	0	0			89	77	83	166	201	183.5	1.21	6	51	51	51	0	33	33	33	54	54	54	0.64	1	84	85	84.5	1	36	35	35.5	36	35	35.5	0	0	0	0	0
ALS		4	75	1	1.49	56	25.22	R	1	0	0	1	4		162	157	159.5	276	283	279.5	0.75	12	64	57	60.5	1	24	25	24.5	27	31	29	0.18		90	88	89	1	155	143	149	191	173	182	0.22	1	0	0	0
ALS		4	58	0	1.68	56.5	20.02	R	1	1	0	0			199	206	202.5	342	349	345.5	0.71	30	88	88	88	6	20	18	19	25	21	23	0.21	0	103	103	103	1	154	154	154	208	208	208	0.35	0	213	223	218
ALS		4	71	0	1.78	78.5	24.78	R	1	1	0	0			294	297	295.5	359	359	359	0.21	48	118	114	116	30	53	53	53	69	59	64	0.21	1	110	119	114.5	1	122	138	130	230	248	239	0.84	0	223	238	230.5
ALS		4	70	1	1.6	67	26.17	R	1	1	0	0			169	169	169	306	306	306	0.81	6	87	82	84.5	0	32	34	33	43	46	44.5	0.35	0	72	77	74.5	0	252	252	252	273	291	282	0.12	0	194	186	190
ALS		4	61	1	1.6	58	22.66	R	1	0	0	1			176	176	176	261	261	261	0.48	0	94	94	94	0	39	39	39	54	54	54	0.38	0	90	94	92	0	141	147	144	181	183	182	0.26	0	174	181	177.5
ALS		4	58	1	1.64	70	26.03	R	1	1	0	0			131	131	131	249	249	249	0.9	36	81	77	79	0	15	17	16	20	22	21	0.31	0	59	59	59	1	159	172	165.5	224	221	222.5	0.34	1	0	0	0
ALS		4	74	0	1.72	64	21.63	R	1	1	0	0			192	210	201	306	299	302.5	0.5	48	76	74	75	0	23	18	20.5	23	18	20.5	0	0	95	92	93.5	0	99	95	97	142	142	142	0.46		244	249	246.5
ALS		4	69	1	1.64	75	27.89	R	1	1	0	0			81	80	80.5	81	80	80.5	0	0	46	47	46.5	10	7	9	8	7	9	8	0	1	45	49	47	0	150	150	150	249	249	249	0.66	0	0	0	0
ALS		4	63	0	1.67	66	23.67	R	1	1	0	0			202	226	214	333	343	338	0.58	14	81	85	83	8	30	33	31.5	42	43	42.5	0.35	1	88	99	93.5	0	93	98	95.5	128	135	131.5	0.38	0	0	0	0
ALS		4	64	1	1.59	60	23.73	R	1	1	0	0			204	211	207.5	248	253	250.5	0.21	45	39	39	39	0	12	10	11	14	15	14.5	0.32	0	50	47	48.5	0	72	72	72	104	104	104	0.44	0	0	0	0
ALS		4	61	0	1.75	68	22.2	R	1	1	0	0			173	162	167.5	322	347	334.5	1	12	130	129	129.5	16	39	40	39.5	70	61	65.5	0.66		117	117	117	1	46	48	47	70	74	72	0.53	0	0	0	0
ALS		4	37	0	1.75	67	21.88	R	1	1	0	0			240	241	240.5	294	297	295.5	0.23	30	97	99	98	6	20	19	19.5	27	25	26	0.33	0	130	124	127	1	130	124	127	232	231	231.5	0.82		192	194	193
ALS		4	77	1	1.47	50	23.14	R	1	0	1	0			109	109	109	217	217	217	0.99	30	46	48	47	0	15	15	15	15	15	15	0	0	50	49	49.5	0	108	119	113.5	142	146	144	0.27		178	168	173
ALS		4	36	0	1.78	92	29.04	R	1	1	0	0			233	244	238.5	346	346	346	0.45	12	59	54	56.5	0	14	14	14	14	14	14	0	0	66	63	64.5	0	247	263	255	424	436	430	0.69	1	213	213	213
ALS		4	52	0		63		R	1	1	0	0			20	13	16.5	20	13	16.5	0	0	0	0	0	0	9	9	9	9	9	9	0	0	44	45	44.5	0	121	131	126	195	202	198.5	0.58	1	165	165	165
ALS		4	50	1	1.62	70	26.67	R	1	1	0	0			137	131	134	280	272	276	1.06	0	99	103	101	0	34	34	34	48	48	48	0.41	0	103	106	104.5	0	151	151	151	196	196	196	0.3	0	213	213	213
ALS		4	47	1	1.7	62	21.45	R	1	1	0	0			172	174	173	247	257	252	0.46	30	68	72	70	1	21	21	21	30	30	30	0.43	0	80	79	79.5	0	206	202	204	284	278	281	0.38		185	187	186
ALS		4	53	0	1.85	72	21.04	R	1	1	0	0			236	236	236	388	388	388	0.64	60	93	101	97	4	43	43	43	57	57	57	0.33	0	99	104	101.5	0	186	186	186	271	271	271	0.46	1	167	167	167
ALS		4	73	0	1.69	68	23.81	R	1	0	1	0			224	228	226	272	271	271.5	0.2	30	54	54	54	0	7	7	7	7	7	7	0	0	82	76	79	0	107	116	111.5	39	203	121	0.09	1	286	273	279.5
ALS		4	75	1	1.71	80	27.36	R	1	1	0	0			309	309	309	393	393	393	0.27	30	105	113	109	30	61	61	61	82	82	82	0.34	0	96	95	95.5	1	166	166	166	284	284	284	0.71	0	257	266	261.5
ALS		4	66	1	1.68	61	21.61	R	1	1	0	0			53	53	53	164	164	164	2.09	0	77	73	75	0	31	31	31	39	39	39	0.26	0	98	90	94	0	147	147	147	253	253	253	0.72	0	205	205	205
ALS		4	65	0	1.78	82	25.88	R	1	1	0	0			228	228	228	398	398	398	0.75	30	142	142	142	30	46	46	46	60	60	60	0.3		141	153	147		197	197	197	342	342	342	0.74		235	243	239
ALS		4	66	1	1.49	46.5	20.95	R	1	1	0	0			163	163	163	282	282	282	0.73	27	53	59	56	0	15	15	15	25	25	25	0.67	0	77	80	78.5	0	116	116	116	219	219	219	0.89	1	219	198	208.5
ALS		4	57	1	1.7	65	22.49	R	1	1	0	0			167	178	172.5	277	289	283	0.64	30	95	94	94.5	0	23	25	24	33	33	33	0.38	0	77	80	78.5	1	132	136	134	213	224	218.5	0.63	1	212	206	209
MYO	IDIOP	3	38	0	1.68	62	21.97	R	1	1	0	0		0	213	213	213	357	349	353	0	0	96	102	99	0	53	53	53	64	64	64	0	0	124	128	126	0	78	76	77	78	76	77	0	0	290	284	287
MYO	MIT	3	71	1	1.65	55	20.2	R	1	0	0	1	5	0	146	146	146	259	259	259	0	0	74	77	75.5	0	19	19	19	35	35	35	0	0	77	85	81	0	113	119	116	188	189	188.5	0	0	211	211	211
MYO	MD2	3	74	0	1.68	65	23.03	L	0	1	0	0			166	176	171	314	296	305	0	0	98	97	97.5	0	37	40	38.5	54	54	54	0	0	100	99	99.5	0	69	77	73	152	160	156	0	0	0	0	0
MYO	IBM?	3	83	1	1.82	82	24.76	R	1	1	0	0		0	129	129	129	308	308	308	0	0	95	102	98.5	0	40	40	40	70	70	70	0	0	88	89	88.5	0	122	122	122	274	274	274	0	0	270	270	270
MYO	FSHD	3	75	1	1.6	63	24.61	R	1	1	0	0			171	172	171.5	293	286	289.5	0	0	84	83	83.5	0	34	34	34	36	36	36	0	0	85	81	83	0	62	70	66	175	170	172.5	0	0	186	186	186
MYO	IDIOP	3	35	1	1.63	86	32.37	R	1	1	0	0		1	0	0	0	0	0	0	0	0	146	140	143	0	40	40	40	70	70	70	0	0	97	92	94.5	0	0	0	0	0	0	0	0	0	0	0	0
MYO	FSHD	3	52	0	1.92	120	32.55	R	1	1	0	0		0	322	322	322	461	461	461	0	0	120	124	122	0	61	61	61	81	81	81	0	0	136	126	131	0	0	0	0	0	0	0	0	0	0	0	0
MYO	IDIOP	3	45	1	1.71	71	24.28	R	1	1	0	0		1	0	0	0	0	0	0	0	0	87	82	84.5	0	25	25	25	31	31	31	0	0	79	85	82	0	0	0	0	0	0	0	0	0	0	0	0
MYO	NEC	3	42	0	1.79	78	24.34	R	1	1	0	0		1	217	217	217	362	385	373.5	0	0	104	98	101	0	45	45	45	59	59	59	0	0	113	118	115.5	0	325	325	325	406	406	406	0	0	225	219	222
MYO	CAPN3	3	43	1	1.58	60	24.03	R	1	1	0	0		0	0	0	0	0	0	0	0	0	92	81	86.5	0	42	42	42	57	57	57	0	0	69	70	69.5	0	0	0	0	0	0	0	0	0	0	0	0
MYO	FSHD #2	3	39	0	1.68	56	19.84	R	1	1	0	0			88	88	88	283	283	283	0	0	76	73	74.5	0	37	37	37	48	55	51.5	0	0	103	106	104.5	0	182	180	181	367	378	372.5	0	0	257	257	257
MYO	LGMD	3	83	1	1.57	62	25.15	R	1	1	0	0		0	141	134	137.5	206	210	208	0	0	77	76	76.5	0	29	30	29.5	44	39	41.5	0	0	99	87	93	0	128	128	128	151	151	151	0	0	234	234	234
MYO	MIT	3	37	1	1.8	73	22.53	R	1	1	0	0			157	161	159	331	361	346	0	0	80	83	81.5	0	28	31	29.5	32	32	32	0	0	110	117	113.5	0	136	141	138.5	229	244	236.5	0	0	204	193	198.5
MYO	MIT (+PN	3	63	1	1.65	49	18	R	1	1	0	0		0	0	0	0	0	0	0	0	0	73	73	73	30	29	29	29	36	36	36	0	0	70	72	71	0	241	238	239.5	241	238	239.5	0	0	0	0	0
MYO	IDIOP	3	54	0	1.8	47	14.51	R	1	1	0	0			181	182	181.5	263	273	268	0	0	109	114	111.5	0	40	40	40	46	46	46	0	0	88	88	88	0	59	58	58.5	65	66	65.5	0	0	0	0	0
MYO	IDIOP	3	56	1	1.5	56	24.89	R	1	1	0	0		1	0	0	0	0	0	0	0	0	65	68	66.5	0	28	28	28	29	29	29	0	0	84	87	85.5	0	0	0	0	0	0	0	0	0	0	0	0
MYO	LGMD	3	65	1	1.57	60	24.34	R	1	0	0	1	15		200	213	206.5	269	283	276	0	0	83	87	85	0	28	27	27.5	36	37	36.5	0	0	77	73	75	0	204	204	204	217	217	217	0	0	0	0	0
MYO	IBM	3	81	0	1.73	85	28.4	R	1	1	0	0			0	0	0	0	0	0	0	0	85	88	86.5	0	31	31	31	43	43	43	0	0	80	86	83	0	58	55	56.5	58	55	56.5	0	0	0	0	0
MYO	IDIOP	3	51	0	1.8	90	27.78	R	1	1	0	0		0	273	273	273	378	378	378	0	0	133	125	129	0	38	38	38	53	53	53	0	0	122	118	120	0	128	128	128	249	249	249	0	0	0	0	0
MYO	NEC #2	3	45	0	1.8	130	40.12	R	1	1	0	0			358	368	363	450	478	464	0	0	114	116	115	0	49	46	47.5					0	125	125	125	0	0	0	0	0	0	0	0	0	312	313	312.5
MYO	HIBM	3	47	1	1.75	86	28.08	R	1	1	0	0		1	241	241	241	416	416	416	0	0	94	87	90.5	0	39	39	39					0	92	94	93	0	147	147	147	292	292	292	0	0	0	0	0
MYO	FSHD	3	18	1	1.5	42	18.67	R	1	1	0	0		0	100	100	100	100	100	100	0	0	80	85	82.5	0	44	44	44	46	46	46	0	0	96	96	96	0	241	241	241	318	318	318	0	0	190	190	190
Normal		1	47	0	1.65	63	23.14	R	1	1	0	0		0	270	268	269	367	385	376	0	0	103	104	103.5	0	49	47	48	59	57	58	0	0	110	103	106.5	0	209	218	213.5	355	331	343	0	0	224	213	218.5
Normal		1	31	0	1.8	69	21.3	R	1	1	0	0		2	260	257	258.5	418	419	418.5	0	1	159	167	163	0	41	43	42	60	70	65	0	0	119	127	123	0	245	260	252.5	320	328	324	0	0	255	258	256.5
Normal		1	34	0	1.68	78.5	27.81	R	1	1	0	0		0	251	266	258.5	400	420	410	0	0	109	104	106.5	1	44	45	44.5	55	64	59.5	0	0	105	115	110	0	263	246	254.5	372	377	374.5	0	0	243	235	239
Normal		1	21	0	1.8	74	22.84	R	1	1	0	0		3.5	310	311	310.5	419	411	415	0	0	144	151	147.5	0	42	39	40.5	57	63	60	0	0	89	92	90.5	0	238	254	246	403	396	399.5	0	0	269	267	268
Normal		1	27	0	1.63	54	20.32	R	1	1	0	0		2	316	291	303.5	414	412	413	0	0	79	81	80	0	50	52	51	75	74	74.5	0	0	93	88	90.5	0	180	192	186	247	256	251.5	0	0	197	194	195.5
Normal		1	39	1	1.8	98	30.25	R	1	1	0	0		0	307	311	309	398	400	399	0	0	118	123	120.5	0									97	106	101.5	0	259	278	309	356	366	361	0	0	311	299	305
Normal		1	31	1	1.63	54	20.32	R	1	1	0	0		0	209	228	218.5	354	337	345.5	0	0	100	105	102.5	0	39	39	39	59	50	54.5	0	0	87	89	88	0	213	209	218.5	348	351	349.5	0	0	196	200	198
Normal		1	63	0	1.8	92	28.4	R	1	1	0	0		0	287	303	295	429	400	414.5	0	0	144	145	144.5	1	59	59	59	68	73	70.5	0	0	105	106	105.5	0	265	271	268	366	374	370	0	0	233	246	239.5
Normal		1	29	1	1.78	90	28.41	R	1	1	0	0		0	259	269	264	360	353	356.5	0	0	97	108	102.5	2	49	54	51.5						119	118	118.5	0	234	245	239.5	364	364	364	0	0	197	211	204
Normal		1	50	1	1.52	69	29.86	R	1	1	0	0		0	289	265	277	317	313	315	0	0	124	123	123.5	0	32	34	33						76	81	78.5	0	208	200	204	324	304	314	0	0	195	194	194.5
Normal		1	28	0	1.8	93	28.7	R	1	1	0	0		2	353	329	341	506	491	498.5	0	0	124	126	125	0	59	64	61.5	84	88	86	0	0	137	142	139.5	0	308	309	308.5	456	454	455	0	0	233	244	238.5
Normal		1	32	1	1.63	52	19.57	R	1	1	0	0		4.5	178	168	173	278	272	275	0	0	102	104	103	0	40	41	40.5	52	52	52	0	0	127	127	127	0	135	161	148	204	224	214	0	0	182	181	181.5
Normal		1	24	1	1.68	59	20.9	R	1	1	0	0		0	171	164	167.5	255	275	265	0	0	102	102	102	0	41	41	41	61		61	0	0	84	81	82.5	0	142	167	154.5	197	196	196.5	0	0	168	175	171.5
Normal		1	60	1	1.65	77	28.28	R	1	1	0	0		0	252	284	268	337	338	337.5	0	0	115	113	114	0	47	54	50.5	80	79	79.5	0	0	113	118	115.5	0	277	269	273	322	312	317	0	0	232	246	239
Normal		1	64	1	1.63	58	21.83	R	1	1	0	0		0	180	195	187.5	263	265	264	0	0	128	128	128	1	41	45	43	52	48	50	0	0	84	93	88.5	0	132	151	141.5	230	231	230.5	0	0	200	204	202
Normal		1	60	0	1.78	66	20.83	R	1	1	0	0		0	223	214	218.5	354	363	358.5	0	0	131	121	126	0	41	39	40	49	54	51.5	0	0	75	79	77	0	176	174	175	283	280	281.5	0	0	214	214	214
Normal		1	34	1	1.5	54	24	R	1	1	0	0		0	229	232	230.5	331	333	332	0	0	108	119	113.5	0	38	36	37	47	48	47.5	0	0	74	77	75.5	0	173	179	176	231	211	221	0	0	178	176	177
Normal		1	45	1	1.52	57	24.67	R	1	1	0	0		0	182	158	170	310	266	288	0	0	104	112	108	0	46	41	43.5	50	47	48.5	0	0	82	88	85	0	191	217	204	282	294	288	0	0	184	196	190
Normal		1	26	1	1.6	56	21.88	R	1	1	0	0		0	239	229	234	266	257	261.5	0	0	113	121	117	0	43	52	47.5	77	81	79	0	0	123	121	122	0	163	176	169.5	253	231	242	0	0	166	174	170
Normal		1	53	1	1.63	66	24.84	R	1	1	0	0		2	244	238	241	298	311	304.5	0	0	101	94	97.5	0	37	39	38	43	44	43.5	0	0	74	75	74.5	0	164	152	158	302	281	291.5	0	0	258	257	257.5
Normal		1	31	1	1.6	54	21.09	R	1	1	0	0		3	193	205	199	320	320	320	0	0	93	92	92.5	0	49	46	47.5	58	58	58	0	0	104	103	103.5	0	224	276	250	353	378	365.5	0	0	222	235	228.5
Normal		1	38	1	1.64	63	23.42	R	1	1	0	0		0	219	225	222	311	298	304.5	0	0	128	120	124	2	35	38	36.5	67	64	65.5	0	0	83	88	85.5	1	214	205	209.5	318	335	326.5	0	0	188	186	187
Normal		1	74	0	1.7	66	22.84	R	1	0	0	1	30	0	228	229	228.5	396	394	395	0	0	143	133	138	0	55	46	50.5	61	57	59	0	0	106	108	107	0	165	163	164	324	338	331	0	0	218	218	218
Normal		1	52	0	1.73	114	38.09	R	1	1	0	0		3	433	446	439.5	542	579	560.5	0	0	176	168	172	0	54	54	54	82	90	86	0	0	155	156	155.5	0	309		309	426		426	0	0	260	272	266
Normal		1	46	0	1.65	64	23.51	R	1	1	0	0		0	225	246	235.5	347	355	351	0	0	116	123	119.5	0	40	40	40	47	51	49	0	0	97		97	0	229	229	229	363	370	366.5	0	0	225	236	230.5
Normal		1	30	1	1.55	46	19.15	R	1	1	0	0		0	200	194	197	286	298	292	0	0	103	101	102	0	38	36	37	52	60	56	0	0	68	70	69	0	202	220	211	276	268	272	0	0	192	201	196.5
Normal		1	39	0	1.8	79	24.38	R	1	1	0	0		0	247	275	261	435	460	447.5	0	0	135	150	142.5	0	48	48	48	58	61	59.5	0	0	120	115	117.5	0	287	263	275	407	409	408	0	0	280	279	279.5
Normal		1	67	1	1.6	63	24.61	R	1	1	0	0		0	227	245	236	314	345	329.5	0	0	92	88	90	0	35	40	37.5	51	52	51.5	0	0	79	83	81	0	167	170	168.5	282	278	280	0	0	192	214	203
Normal		1	43	0	1.75	91	29.71	L	0	1	0	0		0	349	318	333.5	477	462	469.5	0	0	134	132	133	0	57		57	72		72	0	0	139	140	139.5	0	211	217	214	332	319	325.5	0	0	252	258	255
Normal		1	32	0	1.64	59	21.94	R	1	1	0	0		0	289	275	282	356	349	352.5	0	0	118	115	116.5	0	40	42	41	50	58	54	0	0	101	102	101.5	0	193		193	338		338	0	0	246	257	251.5
Normal		1	37	1	1.57	57	23.12	R	1	1	0	0		0	152	164	158	203	217	210	0	0	86	80	83	4									92	87	89.5	0	166	190	178	257	259	258	0	0	168	167	167.5
Normal		1	29	1	1.57	75	30.43	R	1	1	0	0		0	242	270	256	313	334	323.5	0	0	132	134	133	0	42	44	43	65	58	61.5	0	0	84	83	83.5	1	304	318	311	374	381	377.5	0	0	195	198	196.5
Normal		1	39	1	1.52	50	21.64	R	1	1	0	0		0	246	244	245	293	279	286	0	0	96	95	95.5	1	38	36	37	49	47	48	0	0	85	88	86.5	0	247	220	233.5	304	293	298.5	0	0	160	172	166
Normal		1	49	1	1.6	64	25	R	1	1	0	0		0	276	287	281.5	346	340	343	0	0	124	127	125.5	0	43	43	43	53	53	53	0	0	87	84	85.5	0	207	189	198	253	244	248.5	0	0	174	171	172.5
Normal		1	25	1	1.65	85	31.22	R	1	1	0	0		2.5	231	241	236	307	303	305	0	0	73	75	74	0	46	45	45.5	69	62	65.5	0	0	76	72	74	0	228	246	237	344	352	348	0	0	168	174	171
Normal		1	38	1	1.6	52	20.31	R	1	1	0	0		0	226	231	228.5	304	308	306	0	0	106	100	103	0	31	32	31.5	46	44	45	0	0	93	95	94	0	140	156	148	297	284	290.5	0	0	167	162	164.5
Normal		1	39	1	1.68	60	21.26	R	1	1	0	0		0	268	266	267	310	316	313	0	0	105	106	105.5	0	37	37	37	47	51	49	0	0	73	71	72	0	177	163	170	242	263	252.5	0	0	207	193	200
Normal		1	26	1	1.57	59	23.94	R	1	1	0	0		2.5	230	227	228.5	326	326	326	0	0	123	121	122	1	44	42	43	74	78	76	0	0	86	84	85	0	195	185	190	264	244	254	0	0	212	214	213
Normal		1	27	0	1.73	70	23.39	R	1	1	0	0		0	233	248	240.5	366	351	358.5	0	0	99	94	96.5	0	50	47	48.5	72	73	72.5	0	0	120	127	123.5	0	257	265	261	408	401	404.5	0	0	202	211	206.5
Normal		1	49	0	1.66	70	25.4	R	1	1	0	0		0	270	268	269	411	417	414	0	0	117	121	119	0	58	58	58	66	64	65	0	0	91	97	94	0	218	217	217.5	260	254	257	0	0	209	219	214
Normal		1	29	1	1.7	73	25.26	R	1	1	0	0		0	281	279	280	347	358	352.5	0	0	107	109	108	0	40	38	39	58	53	55.5	0	0	110	109	109.5	0	209	205	207	307	317	312	0	0	195	214	204.5
Normal		1	42	1	1.7	68	23.53	R	1	1	0	0		2	230	216	223	384	362	373	0	0	89	86	87.5	0	53	55	54	59	61	60	0	0	95	102	98.5	0	224	227	225.5	296	293	294.5	0	0	174	177	175.5
Normal		1	49	1	1.57	116	47.06	R	1	1	0	0		0	332	295	313.5	379	354	366.5	0	0	97	100	98.5	0	43	39	41	53	46	49.5	0	0	96	98	97	0	275	262	268.5	310	312	311	0	0	183	189	186
Normal		1	62	0	1.63	58	21.83	R	1	1	0	0		0	224	206	215	357	341	349	0	0	103	100	101.5	0	43	47	45	56	61	58.5	0	0	82	82	82	0	120	118	119	195	205	200	0	0	215	242	228.5
Normal		1	68	1	1.52	67	29	R	1	1	0	0		3	197	202	199.5	299	301	300	0	0	101	103	102	0	40	43	41.5	58	61	59.5	0	0	83		83	0	152	165	158.5	207	222	214.5	0	0	189	194	191.5
Normal		1	48	0	1.73	83	27.73	R	1	1	0	0		3	349	354	351.5	458	470	464	0	0	128	125	126.5	0	63	67	65	82	94	88	0	0	97	104	100.5	0	298	305	301.5	470	456	463	0	0	222	210	216
Normal		1	49	1	1.6	82	32.03	R	1	1	0	0		0	275	242	258.5	322	324	323	0	0	101	95	98	0	29	30	29.5	32	32	32	0	0	97	90	93.5	0	156	154	155	235	234	234.5	0	0	233	234	233.5
Normal		1	52	1	1.57	82	33.27	R	1	1	0	0		3	342	332	337	394	391	392.5	0	0	132	122	127	0	55	58	56.5	70	69	69.5	0	0	115	119	117	0	249	237	243	302	288	295	0	0	212	192	202
Normal		1	64	1	1.63	84	31.62	R	1	1	0	0		0	270	266	268	297	296	296.5	0	0	94	101	97.5	0									90	90	90	0	166	157	161.5	186	180	183	0	0	179	188	183.5
Normal		1	60	1	1.52	52	22.51	R	1	1	0	0		0	191	205	198	299	292	295.5	0	0	101	100	100.5	0	43	46	44.5	62	59	60.5	0	0	76	74	75	0	139	146	142.5	186	194	190	0	0	170	180	175
Normal		1	61	0	1.7	66	22.84	R	1	1	0	0		0	237	238	237.5	350	354	352	0	0	137	147	142	0	46	46	46	67	59	63	0	0	91	90	90.5	0	206	220	213	327	339	333	0	0	219	212	215.5
Normal		1	65	1	1.75	79	25.8	L	0	1	0	0		0	227	240	233.5	311	293	302	0	0	126	125	125.5	0	42	42	42	50	63	56.5	0	0	104	108	106	0	169	174	171.5	267	276	271.5	0	0	207	224	215.5
Normal		1	58	1	1.63	73	27.48	R	1	1	0	0		0	272	282	277	327	332	329.5	0	0	124	132	128	0									93	98	95.5	0	234	255	244.5	265	293	279	0	0	240	240	240
Normal		1	55	0	1.64	58	21.56	R	1	1	0	0		0	277	285	281	458	461	459.5	0	0	118	125	121.5	0	51	52	51.5	69	79	74	0	0	98	102	100	0	190	187	188.5	320	334	327	0	0	182	183	182.5
Normal		1	58	1	1.78	91	28.72	R	1	1	0	0		0	353	337	345	427	430	428.5	0	0	125	133	129	2									102	107	104.5	0	242	244	243	328	325	326.5	0	0	199		199
Normal		1	60	1	1.59	60	23.73	R	1	1	0	0		0	206	222	214	294	293	293.5	0	0	94	94	94	0									89	88	88.5	0	209	191	200	324	304	314	0	0	181	183	182
Normal		1	72	1	1.63	75	28.23	R	1	0	0	1	21	0	151	148	149.5	288	287	287.5	0	0	100	95	97.5	0	36	38	37	46	48	47	0	0	69	68	68.5	0	134	126	130	181	183	182	0	0	160	154	157
Normal		1	58	1	1.68	54	19.13	R	1	1	0	0		2	195	195	195	302	305	303.5	0	0	80	82	81	0	35	35	35	38	44	41	0	0	89	95	92	0	118	138	128	219	259	239	0	0	210	199	204.5
Normal		1	42	0	1.8	73	22.53	R	1	1	0	0		0	242	258	250	476	497	486.5	0	0	116	119	117.5	0	47	50	48.5	64	65	64.5	0	0	122	123	122.5	0	313	336	324.5	452	453	452.5	0	0	246	256	251
Normal		1	74	1	1.63	59	22.21	R	1	1	0	0		0	174	187	180.5	278	271	274.5	0	0	80	88	84	14	29	32	30.5	33	39	36	0	1	72	73	72.5	0	74	64	69	209	211	210	0	0	218	207	212.5
Normal		1	52	1	1.58	90.7	36.33	R	1	1	0	0		0	277	268	272.5	343	347	345	0	0	86	88	87	0	52	55	53.5	64	66	65	0	0	92	90	91	0	326	317	321.5	410	394	402	0	0	259	259	259
Normal		1	82	0	1.6	83	32.42	R	1	1	0	0		1.5	259	298	278.5	382	359	370.5	0	0	112	107	109.5	0	46	44	45		58	58	0	1	99	105	102	0	232	224	228	400	412	406	0	0	194	203	198.5
Normal		1	78	0	1.64	67	24.91	R	1	0	0	1	15		246	249	247.5	351	350	350.5	0	0	123		123	1	38	43	40.5	62	55	58.5	0	0	103	105	104	0	188	192	190	285	292	288.5	0	0	227	243	235
Normal		1	34	1	1.7	60	20.76	R	1	1	0	0		2	220	207	213.5	339	328	333.5	0	0	107	108	107.5	0	38	39	38.5	50	49	49.5	0	0	100	98	99	1	254	258	256	353	353	353	0	0	217	227	222
Normal		1	81	0	1.79	100	31.21	R	1	1	0	0		0	287	287	287	361	390	375.5	0	0	133	134	133.5	0	49	47	48	76	74	75	0	0	103	103	103	0	281	275	278	382	384	383	0	0	264	269	266.5
PNP	IDIOP	2	74	1	1.8	105	32.41	R	1	0	0	1	24	0	190	167	178.5	293	300	296.5	0	0	103	113	108	0	33	33	33	40	42	41	0	0	114	114	114	0	166	166	166	202	202	202	0	0	173	173	173
PNP	CIDP	2	81	1	1.8	70	21.6	R	1	1	0	0			154	345	249.5	345	395	370	0	0	87	82	84.5	4	41		41	59		59	0	0	112	111	111.5	0	142	152	147	248	277	262.5	0	1	230	213	221.5
PNP	DM	2	77	0	1.8	78	24.07	R	1	0	0	1	15	0	217	217	217	308	308	308	0	0	95	95	95	12	44	44	44	55	55	55	0	0	113	115	114	0	108	106	107	178	175	176.5	0	0	260	269	264.5
PNP	CIDP	2	83	1	1.8	87	26.85	R	1	1	0	0			174	179	176.5	345	386	365.5	0	0	101	100	100.5	14	18		18	27		27	0	0	91	89	90	1	236	239	237.5	236	239	237.5	0	0	0	0	0
PNP	CIDP	2	65	0	1.7	86	29.76	R	1	0	1	0		0	315	315	315	322	322	322	0	0	82	83	82.5	30	39	39	39	48	48	48	0	0	133	135	134	0	282	282	282	350	350	350	0	0	281	268	274.5
PNP	SLE	2	54	1	1.73	64	21.38	R	1	1	0	0		0	186	202	194	346	304	325	0	0	74	72	73	0	28	32	30	38	43	40.5	0	0	79	77	78	0	177	170	173.5	265	262	263.5	0	0	200	190	195
PNP	CIDP	2	51	0	1.75	95	31.02	R	1	1	0	0		0	241	241	241	360	360	360	0	0	87	78	82.5	0	21	21	21	21	21	21	0	0	92	91	91.5	0	234	234	234					0	156	169	162.5
PNP	PREDM	2	70	0	1.78	97	30.61	R	1	0	1	0		0	268	268	268	400	400	400	0	0	121	119	120	0	32	31	31.5	42	43	42.5	0	0	92	91	91.5	0	185	185	185	293	288	290.5	0	0	0	0	0
PNP	CIDP	2	19	0	1.8	111	34.26	R	1	1	0	0		0	311	311	311	337	337	337	0	0	98	96	97	0	38	38	38	44	44	44	0	0	123	120	121.5	0	302	302	302	401	401	401	0	0	214	214	214
PNP	IDIOP	2	42	1	1.74	75	24.77	R	1	1	0	0		0	267	269	268	328	314	321	0	0	107	102	104.5	0	32	35	33.5	43	43	43	0	0	92	90	91	0	122	122	122	168	168	168	0	0	147	164	155.5
PNP	CMT	2	43	0	1.71	75	25.65	R	1	1	0	0		0	334	334	334	426	426	426	0	0	82	79	80.5	0	46	45	45.5					0	101	99	100	0	262	262	262	398	398	398	0	0	239	239	239
PNP	CMT	2	36	0	1.78	63.5	20.04	R	1	1	0	0		0	159	151	155	304	304	304			71	70	70.5		29	29	29						80	86	83		155	161	158	287	275	281			172	171	171.5
PNP	SF	2	42	0	1.81	75	22.89	R	1	0	1	0		0	277	277	277	373	373	373	0	0	120	118	119	0	46	46	46	50	50	50	0	0	104	114	109	0	207	207	207	327	327	327	0	0	244	244	244
PNP	CHEMOTHE	2	40	1	1.6	46	17.97	R	1	1	0	0		0	147	141	144	266	277	271.5	0	0	72	75	73.5	0	30	28	29	32	33	32.5	0	0	107	106	106.5	0	205	205	205	245	245	245	0	0	164	170	167
PNP	CIDP	2	34	1	1.64	77	28.63	R	1	1	0	0		0	200	188	194	316	311	313.5	0	0	92	87	89.5	0	33	30	31.5	43	42	42.5	0	0	97	88	92.5	0	166	167	166.5	285	269	277	0	0	242	246	244
PNP	CIDP	2	44	0	1.76	71	22.92	R	1	1	0	0		0	267	267	267	394	394	394	0	0	44	52	48	0	18	16	17					0	96	94	95	0	167	167	167	302	302	302	0	0	195	217	206
PNP	IDIOP	2	38	1	1.68	60	21.26	R	1	1	0	0		0	185	180	182.5	313	322	317.5	0	0	64	642	353	1	21	21	21	25	25	25	0	0	76	80	78	0	126	114	120	168	162	165	0	0	0	0	0
PNP	MAG	2	66	0	1.8	72	22.22	R	1	1	0	0		0	202	202	202	397	397	397	0	0	101	107	104	0	50	50	50	64	64	64	0	0	109	103	106	0	175	178	176.5	274	278	276	0	0	227	225	226
PNP	CIDP	2	60	1	1.67	75	26.89	R	1	1	0	0			203	203	203	310	310	310	0	0	44	42	43	0	12	12	12	12	12	12	0	0	53	57	55	0	271	271	271	373	373	373	0	0	174	198	186
PNP	IDIOP	2	58	0	1.78	98	30.93	L	0	1	0	0		1	212	212	212	374	374	374	0	0	111	119	115	0	50	50	50	61	70	65.5	0	0	100	100	100	0	193	186	189.5	326	321	323.5	0	0	274	263	268.5
PNP	DM	2	57	1	1.83	104	31.05	R	1	0	0	1	30	0	343	323	333	426	442	434	0	0	120	124	122	0	51	51	51	78	78	78	0	0	155	159	157	0	217	217	217	320	320	320	0	0	247	247	247
PNP	CIDP	2	57	0	1.72	82	27.72	R	1	1	0	0		1	275	261	268	396	348	372	0	0	106	106	106	30	38	38	38	57	57	57	0	1	122	122	122	0	241	216	228.5	323	313	318	0	0	261	254	257.5
PNP	CIDP	2	69	1	1.64	70	26.03	R	1	1	0	0			144	146	145	270	250	260	0	0	66	64	65	4	20	20	20	20	20	20	0	0	92	88	90	0	128	125	126.5	196	202	199	0	0	0	0	0
PNP	CIDP	2	69	1	1.75	85	27.76	L	0	1	0	0			306	306	306	334	353	343.5	0	0	61	58	59.5	0	21	24	22.5	24	35	29.5	0	0	61	64	62.5	0	118	122	120	167	187	177	0	0	156	160	158
PNP	CIDP	2	23	1	1.76	56	18.08	R	1	1	0	0		0	145	145	145	271	271	271	0	0	39	42	40.5	0	18	16	17					0	91	93	92	0	214	214	214	278	278	278	0	0	158	161	159.5
PNP	CMT	2	31	1	1.8	74	22.84	R	1	1	0	0		1	242	249	245.5	414	410	412	0	0	116	111	113.5	0	46	46	46	53	53	53	0	0	88	91	89.5	0	190	195	192.5	293	293	293	0	0	263	239	251
PNP	CIDP	2	57	1	1.69	81	28.36	L	0	0	1	0		0	194	194	194	326	326	326	0	0	71	68	69.5	0	25	23	24	34	28	31	0	0	99	94	96.5	0	192	192	192	236	236	236	0	0	266	271	268.5
PNP	CMT	2	40	1	1.64	73	27.14	R	1	1	0	0			284	278	281	340	336	338	0	0	44	42	43	0	27	25	26	38	34	36	0	0	60	62	61	0	178	167	172.5	236	222	229	0	0	0	0	0
PNP	CMT	2	41	1	1.64	75	27.89	R	1	1	0	0		0	283	283	283	329	329	329	0	0	41	38	39.5	0	34	32	33	36	36	36	0	0	73	72	72.5	0	172	162	167	255	241	248	0	0	0	0	0
PNP	CIDP	2	68	1		67									137	150	143.5						42	30	36		18	21	19.5						61	63	62
PNP	CHEMOTHE	2	49	1	1.62	55	20.96	L	0	1	0	0		0	201	201	201	321	321	321	0	0	102	105	103.5	0	51	48	49.5	76	77	76.5	0	0	95	91	93	1	148	162	155	249	282	265.5	0	0	213	213	213
PNP	CIDP	2	68	0	1.82	110	33.21	R	1	1	0	0			270	270	270	327	327	327	0	0	0	0	0	0	23	23	23	28	28	28	0	0	57	57	57	0	220	232	226	272	284	278	0	0	0	0	0
PNP	CIDP	2	69	0	1.82	110	33.21	R	1	1	0	0		0	282	263	272.5	377	383	380	0	0	0	0	0	0	17	20	18.5	25	26	25.5	0	0	56	57	56.5	0	232	240	236	290	286	288	0	0	208	209	208.5
PNP	CMT	2	46	0	1.7	95	32.87	R	1	1	0	0			309	305	307	420	427	423.5	0	0	88	99	93.5	0			30.4			38.48	0		87	80	83.5	0	194	191	192.5	248	256	252	0	0	140	144	142
PNP	CMT	2	23	1	1.64	56	20.82	R	1	1	0	0			205	202	203.5	268	295	281.5	0	0	101	95	98	0	35	29	32	42	39	40.5	0	0	92	90	91	0	170	169	169.5	250	258	254	0	0	193	193	193
PNP	CMT	2	24	1	1.61	56	21.6	L	0	1	0	0		0	260	266	263	349	364	356.5	0	0	92	92	92	2	31	31	31	35	36	35.5	0	0	90	92	91	0	144	144	144	232	216	224	0	0	203	197	200
SMA		5	30	0	1.6	110	42.97	L	0	1	0	0			0	0	0	0	0	0	0	0	105	105	105	0	61	61	61	80	80	80	0.31	0	85	88	86.5	0	334	334	334	347	347	347	0.04	0	0	0	0
SMA		5	32	1	1.6	65	25.39	L	0	1	0	0			0	0	0	0	0	0	0	0	61	61	61	6	30	26	28	36	42	39	0.39	0	64	66	65	0	129	132	130.5	135	135	135	0.03	1	0	0	0
SMA		5	53	1	1.65	63	23.14	R	1	1	0	0			232	242	237	292	281	286.5	0.21	0	94	84	89	0	36	38	37	40	41	40.5	0.09	0	81	88	84.5	0	95	95	95	102	102	102	0.07	0	0	0	0
SMA		5	51	1	1.56	58	23.83	R	1	1	0	0			154	147	150.5	272	243	257.5	0.71	0	94	102	98	0	54	52	53	73	70	71.5	0.35	0	82	77	79.5	0	87	89	88	91	95	93	0.06	0	168	193	180.5
SMA		5	47	0	1.8	74	22.8	R	1	1	0	0			215	210	212.5	215	210	212.5	0	2	72	79	75.5	21	31	29	30	66	56	61	1.03	1	74	81	77.5	1	121	117	119	142	142	142	0.19	0	0	0	0
SMA		5	47	1	1.5	50	22.22	R	1	1	0	0			46	47	46.5	71	58	64.5	0.39	0	41	42	41.5		22	21	21.5	32	36	34	0.58		54	57	55.5	0	0	0	0	0	0	0	0	0	174	177	175.5
SMA		5	46	0	1.55	72	29.97	R	1	1	0	0			143	142	142.5	176	198	187	0.31	0	73	61	67	0	19	18	18.5	47	40	43.5	1.35	0	53	47	50	0	0	0	0	0	0	0	0	0	141	156	148.5
SMA		5	43	1	1.5	48	21.33	R	1	1	0	0			0	0	0	0	0	0	0	0	40	44	42	0	16	14	15	22	27	24.5	0.63	0	49	50	49.5	0	138	141	139.5	146	149	147.5	0.06	0	146	142	144
SMA		5	33	1	1.63	72	27.1	R	1	1	0	0			215	195	205	337	345	341	0.66	0	85	83	84	0	31	35	33	38	39	38.5	0.17	0	67	68	67.5	0	187	185	186	253	248	250.5	0.35	0	212	212	212
SMA		5	32	0	1.68	70	24.8	R	1	1	0	0			183	173	178	321	316	318.5	0.79	0	71	69	70	6	44	45	44.5	59	59	59	0.33	0	83	82	82.5	0	91	87	89	98	95	96.5	0.08	0	174	179	176.5
SMA		5	42	1	1.4	58	29.59	R	1	1	0	0			0	0	0	0	0	0	0	0	33	34	33.5	4	29	32	30.5	29	32	30.5	0	0	51	45	48	0	103	103	103	103	103	103	0	0	0	0	0
SMA		5	32	1	1.4	25	12.76	R	1	1	0	0			36	33	34.5	103	78	90.5	1.62	0	0	0	0	0	0	0	0	0	0	0	0	0	0	0	0	0	34	36	35	34	36	35	0	0	0	0	0
SMA		5	42	1	1.59	85	33.62	R	1	1	0	0			207	201	204	283	292	287.5	0.41	0	51	49	50	0	17	21	19	32	33	32.5	0.71	0	43	40	41.5	0	176	186	181	199	206	202.5	0.12	0	145	145	145
SMA		5	36	1	1.51	78	34.21	R	1	1	0	0			139	147	143	165	176	170.5	0.19	0	75	82	78.5	10	34	34	34	41	41	41	0.21	0	88	92	90	0	237	226	231.5	268	265	266.5	0.15	0	0	0	0
SMA		5	37	0	1.72	65	21.97	R	1	1	0	0			176	162	169	176	162	169	0	9	55	51	53	8	32	33	32.5	57	56	56.5	0.74	0	72	72	72	1	132	131	131.5	132	131	131.5	0	0	0	0	0
SMA		5	37	0	1.85	99	28.93	R	1	1	0	0			165	177	171	253	562	407.5	1.38	0	69	69	69	30	32	28	30	33	36	34.5	0.15	1	62	70	66	0	166	173	169.5	196	194	195	0.15	0	0	0	0
SMA		5	62	0	1.86	100	28.91	R	1	1	0	0			230	237	233.5	269	266	267.5	0.15	0	62	59	60.5	0	37	37	37	53	53	53	0.43	0	83	80	81.5	0	246	253	249.5	266	266	266	0.07	0	0	0	0
SMA		5	36	1	1.5	45	20	R	1	1	0	0			0	0	0	0	0	0	0	0	43	58	50.5	0	14		14	17		17	0.21	0	47	44	45.5	0	72	72	72	74	74	74	0.03	0	124	123	123.5
SMA		5	26	0	1.83	90	26.87	R	1	1	0	0			188	198	193	333	301	317	0.64	0	106	106	106	6	35	37	36	57	58	57.5	0.6	0	81	76	78.5	0	267	274	270.5	300	313	306.5	0.13	1	217	192	204.5
SMA		5	24	1	1.6	100	39.06	R	1	1	0	0			177	183	180	177	183	180	0	0	60	66	63	0	29	30	29.5	44	40	42	0.42	0	63	66	64.5	0	171	171	171	171	179	175	0.02	0	0	0	0
SMA		5	24	1	1.56	80	32.87	R	1	1	0	0			84	108	96	196	192	194	1.02	1	50	54	52	10	36	36	36	40	43	41.5	0.15	0	73	83	78	0	137	131	134	151	151	151	0.13	0	0	0	0
SMA		5	19	0	1.6	65	25.39	R	1	1	0	0			221	191	206	266	263	264.5	0.28	0	80	76	78	2	20	24	22	24	26	25	0.14	0	111	109	110	0	142	127	134.5	153	145	149	0.11	0	160	161	160.5
SMA		5	22	0	1.59	54	21.36	R	1	1	0	0			134	133	133.5	284	261	272.5	1.04	0	70	68	69	0	43	48	45.5	53	53	53	0.16	0	92	94	93	0	62	74	68	123	117	120	0.76	0	178	178	178
SMA		5	21	0	1.83	82	24.49	R	1	1	0	0			155	155	155	286	286	286	0.85	0	64	62	63	8	31	37	34	65	59	62	0.82	0	64	70	67	1	82	82	82	82	82	82	0	0	0	0	0
SMA		5	29	1	1.68	50	17.72	R	1	0	0	1	5		114	134	124	208	206	207	0.67	0	39	40	39.5	0	21	22	21.5	31	35	33	0.53	0	61	65	63	0	136	139	137.5	136	139	137.5	0	0	0	0	0
SMA		5	27	1	1.7	65	22.49	R	1	1	0	0			217	217	217	294	294	294	0.35	0	76	77	76.5	0	36	36	36	49	49	49	0.36	0	65	68	66.5	0	0	0	0	0	0	0	0	0	0	0	0
SMA		5	20	1	1.55	55	22.89	R	1	1	0	0			0	0	0	0	0	0	0	0	66	66	66	6	27	29	28	38	39	38.5	0.38	0	53	52	52.5	0	141	141	141	160	160	160	0.13	0	0	0	0
SMA		5	23	0	1.8	75	23.15		1	1	0	0			223	223	223	369	369	369	0.65	0	118	116	117	6	64	64	64	64	64	64	0	0	113	113	113	0	95	95	95	109	109	109	0.15	0	119	119	119
SMA		5	22	0	1.78	70	22.09	R	1	1	0	0			101	101	101	212	212	212	1.1	0	67	65	66	0	39	39	39	47	47	47	0.21	0	81	81	81	0	96	96	96	96	96	96	0	0	115	109	112
SMA		5	26	1	1.78	42	13.26	L	0	1	0	0			0	0	0	0	0	0	0	0	77	73	75	1	33	34	33.5	73	58	65.5	0.96	0	67	53	60	0	67	53	60	90	96	93	0.55	0	0	0	0
SMA		5	32	1	1.5	30	13.33	R	1	1	0	0			128	129	128.5	163	169	166	0.29	0	54	56	55	0	28	27	27.5	28	27	27.5	0	0	63	54	58.5	0	60	58	59	60	58	59	0	0	79	72	75.5
[truncated: 67 more columns]
